# Supplementary material for: Mechanically Tunable Hydrogels with Self-Healing and Shape Memory Capabilities from Thermo-Responsive Amino Acid-Derived Vinyl Polymers
Source: Gels. 2023 Oct 19;9(10):829. doi: 10.3390/gels9100829 (PMC10606565; doi:10.3390/gels9100829)
Supplement: Supplementary file 1 [file gels-09-00829-s001.zip]

Archive with 1 entries (1 files):
- gels-2666886-supplementary.pdf
